# Supplementary material for: Phenotypic and genotypic characteristics of ESBL and AmpC producing organisms associated with bacteraemia in Ho Chi Minh City, Vietnam
Source: Antimicrob Resist Infect Control. 2017 Oct 16;6:105. doi: 10.1186/s13756-017-0265-1 (PMC5644090; doi:10.1186/s13756-017-0265-1)
Supplement: Supplementary file 4 — The genetic variants of the 177 ESBL producers. Key: * indicates the isolates that produce AmpC and ESBL phenotype: E063, E080, E081, E113 and E126 . #denotes ESBL encoding isolates that encoded an AmpC gene but did not have an AmpC phenotype. The bla EBC variants includes (MIR-1 and ACT-1) (XLSX 54 kb) [file 13756_2017_265_MOESM4_ESM.xlsx]

## Sheet: Sheet1
No.	Strain	Orgnanism	Phenotype	Genetic varaint identified by sequencing
				ESBL		AmpC
				Variant CTX-M1	Variant CTX-M9	Variant CITM
1	E1	Escherichia coli	ESBL	CTX-M-15
2	E2	Escherichia coli	ESBL	CTX-M-15
3	E3	Escherichia coli	ESBL		CTX-M-14
4	E4	Escherichia coli	ESBL		CTX-M-27
5	E5	Klebsiella pneumoniae	ESBL
6	E6	Escherichia coli	ESBL	CTX-M-15
7	E7	Escherichia coli	ESBL		CTX-M-14
8	E8	Escherichia coli	ESBL		CTX-M-27
9	E9	Escherichia coli	ESBL	No gene ESBL genetic variant identified
10	E10	Klebsiella oxytoca	ESBL	No gene ESBL genetic variant identified
11	E11	Escherichia coli	ESBL	CTX-M-15	CTX-M-14
12	E12	Klebsiella pneumoniae	ESBL
13	E13	Escherichia coli	ESBL	CTX-M-15
14	E14	Escherichia coli	ESBL		CTX-M-14
15	E15	Escherichia coli	ESBL		CTX-M-14
16	E16	Escherichia coli	ESBL		CTX-M-14
17	E17	Escherichia coli	ESBL		CTX-M-24
18	E18	Escherichia coli	ESBL		CTX-M-27
19	E19	Escherichia coli	ESBL	CTX-M-15
20	E20	Escherichia coli	ESBL		CTX-M-14
21	E21	Escherichia coli	ESBL		CTX-M-27
22	E22	Escherichia coli	ESBL		CTX-M-27
23	E23	Escherichia coli	ESBL	CTX-M-15	CTX-M-14
24	E24	Escherichia coli	ESBL		CTX-M-27
25	E26	Escherichia coli	ESBL		CTX-M-14
26	E27	Klebsiella pneumoniae	ESBL	CTX-M-15
27	E28	Escherichia coli	ESBL		CTX-M-27
28	E29	Escherichia coli	ESBL		CTX-M-24
29	E30	Escherichia coli	ESBL	CTX-M-15	CTX-M-24
30	E31	Escherichia coli	ESBL	CTX-M-15
31	E32	Escherichia coli	ESBL	CTX-M-15
32	E33	Escherichia coli	ESBL	CTX-M-15
33	E34	Escherichia coli	ESBL		CTX-M-27
34	E35	Escherichia coli	ESBL	CTX-M-15	CTX-M-14
35	E36	Escherichia coli	ESBL		CTX-M-14
36	E37	Escherichia coli	ESBL	CTX-M-15
37	E39	Escherichia coli	ESBL	CTX-M-15
38	E40	Escherichia coli	ESBL		CTX-M-14
39	E41	Escherichia coli	ESBL	CTX-M-15
40	E42	Escherichia coli	ESBL	CTX-M-55
41	E43	Escherichia coli	ESBL	CTX-M-15	CTX-M-14
42	E44	Escherichia coli	ESBL	CTX-M-15
43	E45	Escherichia coli	ESBL	CTX-M-15	CTX-M-14
44	E46	Escherichia coli	ESBL		CTX-M-27
45	E47	Escherichia coli	ESBL	No gene ESBL genetic variant identified
46	E48	Escherichia coli	ESBL		CTX-M-14
47	E49	Escherichia coli	ESBL	CTX-M-15	CTX-M-27
48	E50	Escherichia coli	ESBL	CTX-M-15
49	E51	Escherichia coli	ESBL	CTX-M-15	CTX-M-27
50	E52	Escherichia coli	ESBL	CTX-M-15
51	E53	Escherichia coli	ESBL		CTX-M-27
52	E54	Escherichia coli	ESBL		CTX-M-27
53	E55	Klebsiella pneumoniae	ESBL		CTX-M-14
54	E56	Klebsiella pneumoniae	ESBL		CTX-M-27
55	E57	Escherichia coli	ESBL		CTX-M-27
56	E58	Escherichia coli	ESBL		CTX-M-27
57	E59	Escherichia coli	ESBL		CTX-M-27
58	E60	Escherichia coli	ESBL		CTX-M-24
59	E61	Escherichia coli	ESBL	CTX-M-15
60	E62	Escherichia coli	ESBL	CTX-M-15
*61	E63	Escherichia coli	ESBL		CTX-M-27	CMY-42
62	E64	Escherichia coli	ESBL		CTX-M-27
63	E65	Escherichia coli	ESBL		CTX-M-27
64	E66	Escherichia coli	ESBL	CTX-M-15
65	E67	Escherichia coli	ESBL	CTX-M-15
66	E68	Escherichia coli	ESBL		CTX-M-27
67	E69	Escherichia coli	ESBL	CTX-M-15	CTX-M-14
68	E70	Escherichia coli	ESBL	CTX-M-55
69	E71	Escherichia coli	ESBL	CTX-M-15
#70	E72	Escherichia coli	ESBL		CTX-M-27	CMY-42
71	E74	Escherichia coli	ESBL	CTX-M-15
72	E75	Escherichia coli	ESBL	CTX-M-15
73	E76	Escherichia coli	ESBL		CTX-M-27
74	E77	Escherichia coli	ESBL	CTX-M-15
75	E78	Escherichia coli	ESBL		CTX-M-14
76	E79	Escherichia coli	ESBL		CTX-M-27
*77	E80	Enterobacter cloacae	ESBL	CTX-M-15		EBC
*78	E81	Escherichia coli	ESBL		CTX-M-27
79	E83	Escherichia coli	ESBL		CTX-M-14
80	E84	Klebsiella pneumoniae	ESBL	CTX-M-15
81	E85	Escherichia coli	ESBL	CTX-M-15
82	E86	Escherichia coli	ESBL	CTX-M-15
83	E87	Escherichia coli	ESBL	CTX-M-15	CTX-M-27
84	E88	Escherichia coli	ESBL	CTX-M-15
85	E89	Escherichia coli	ESBL	No gene ESBL genetic variant identified
86	E90	Escherichia coli	ESBL		CTX-M-27
87	E91	Escherichia coli	ESBL	CTX-M-15
88	E92	Escherichia coli	ESBL	CTX-M-15
89	E93	Escherichia coli	ESBL		CTX-M-14
90	E94	Escherichia coli	ESBL	CTX-M-55
91	E95	Escherichia coli	ESBL	CTX-M-15
92	E96	Escherichia coli	ESBL		CTX-M-27
93	E97	Escherichia coli	ESBL	CTX-M-15
94	E98	Escherichia coli	ESBL	CTX-M-15	CTX-M-27
95	E99	Escherichia coli	ESBL	CTX-M-15
96	E100	Escherichia coli	ESBL	CTX-M-15
97	E101	Escherichia coli	ESBL	CTX-M-55	CTX-M-24
98	E102	Klebsiella pneumoniae	ESBL	CTX-M-15
99	E103	Escherichia coli	ESBL		CTX-M-14
100	E104	Escherichia coli	ESBL		CTX-M-27
101	E105	Escherichia coli	ESBL		CTX-M-14
102	E106	Escherichia coli	ESBL		CTX-M-27
103	E107	Escherichia coli	ESBL	CTX-M-15
104	E108	Escherichia coli	ESBL	CTX-M-15
105	E109	Escherichia coli	ESBL	CTX-M-15
106	E110	Escherichia coli	ESBL		CTX-M-14
107	E111	Klebsiella pneumoniae	ESBL	CTX-M-15
108	E112	Escherichia coli	ESBL	CTX-M-55
*109	E113	Klebsiella pneumoniae	ESBL	CTX-M-15
110	E114	Escherichia coli	ESBL	CTX-M-15
111	E115	Escherichia coli	ESBL	CTX-M-55
112	E116	Escherichia coli	ESBL		CTX-M-14
113	E117	Escherichia coli	ESBL	CTX-M-15
114	E118	Escherichia coli	ESBL	CTX-M-15
115	E119	Escherichia coli	ESBL	CTX-M-15
116	E120	Escherichia coli	ESBL	CTX-M-15
117	E121	Escherichia coli	ESBL		CTX-M-27
118	E122	Escherichia coli	ESBL	CTX-M-15	CTX-M-14
119	E124	Escherichia coli	ESBL	CTX-M-15
*120	E125	Escherichia coli	ESBL		CTX-M-27
121	E126	Escherichia coli	ESBL	CTX-M-15
122	E127	Escherichia coli	ESBL	CTX-M-15
#123	E128	Escherichia coli	'ESBL		CTX-M-27	CMY-2
124	E129	Escherichia coli	ESBL	CTX-M-15	CTX-M-14
125	E130	Escherichia coli	ESBL		CTX-M-27
126	E131	Escherichia coli	ESBL		CTX-M-14
127	E132	Escherichia coli	ESBL	CTX-M-15	CTX-M-14
#128	E133	Escherichia coli	'ESBL	CTX-M-15		CMY-42
129	E134	Escherichia coli	ESBL	CTX-M-15
130	E135	Escherichia coli	ESBL	CTX-M-15	CTX-M-14
131	E136	Escherichia coli	ESBL		CTX-M-27
132	E137	Escherichia coli	ESBL	CTX-M-55
133	E138	Escherichia coli	ESBL		CTX-M-27
134	E139	Escherichia coli	ESBL		CTX-M-14
135	E140	Escherichia coli	ESBL		CTX-M-27
136	E141	Salmonella cholerasuis	ESBL	CTX-M-55
137	E142	Escherichia coli	ESBL	CTX-M-55	CTX-M-24
138	E143	Klebsiella pneumoniae	ESBL
139	E144	Escherichia coli	ESBL	CTX-M-15
140	E145	Escherichia coli	ESBL		CTX-M-14
141	E146	Escherichia coli	ESBL	CTX-M-15
142	E147	Escherichia coli	ESBL		CTX-M-27
143	E148	Escherichia coli	ESBL	CTX-M-15
144	E149	Escherichia coli	ESBL	CTX-M-15
145	E150	Escherichia coli	ESBL		CTX-M-14
146	E152	Escherichia coli	ESBL	CTX-M-15
147	E154	Escherichia coli	ESBL		CTX-M-14
148	E155	Escherichia coli	ESBL		CTX-M-27
149	E156	Escherichia coli	ESBL		CTX-M-27
150	E157	Escherichia coli	ESBL		CTX-M-14
151	E158	Escherichia coli	ESBL		CTX-M-27
152	E159	Escherichia coli	ESBL	CTX-M-15
153	E160	Escherichia coli	ESBL		CTX-M-14
154	E161	Escherichia coli	ESBL		CTX-M-14
155	E162	Escherichia coli	ESBL	CTX-M-55
156	E163	Escherichia coli	ESBL
157	E164	Escherichia coli	ESBL	CTX-M-15
158	E165	Escherichia coli	ESBL		CTX-M-14
159	E166	Escherichia coli	ESBL	CTX-M-15	CTX-M-14
160	E167	Escherichia coli	ESBL		CTX-M-27
161	E168	Escherichia coli	ESBL		CTX-M-14
162	E169	Escherichia coli	ESBL		CTX-M-27
163	E170	Escherichia coli	ESBL	CTX-M-55
164	E171	Escherichia coli	ESBL	CTX-M-15
165	E172	Escherichia coli	ESBL	CTX-M-15	CTX-M-14
166	E173	Escherichia coli	ESBL	CTX-M-15
167	E174	Escherichia coli	ESBL	CTX-M-15
168	E175	Escherichia coli	ESBL	CTX-M-15	CTX-M-27
169	E176	Escherichia coli	ESBL		CTX-M-27
170	E177	Klebsiella pneumoniae	ESBL	CTX-M-15
171	E178	Klebsiella pneumoniae	ESBL	CTX-M-15
172	E179	Escherichia coli	ESBL	CTX-M-15	CTX-M-27
173	E180	Escherichia coli	ESBL	CTX-M-15
174	E181	Escherichia coli	ESBL		CTX-M-27
175	E182	Escherichia coli	ESBL	CTX-M-55
#176	E183	Escherichia coli	ESBL			CMY-2
#177	E184	Escherichia coli	ESBL	CTX-M-15		CMY-2
